# Supplementary material for: A Multi-Classification Model for Predicting the Invasiveness of Lung Adenocarcinoma Presenting as Pure Ground-Glass Nodules
Source: Front Oncol. 2022 Apr 28;12:800811. doi: 10.3389/fonc.2022.800811 (PMC9096139; doi:10.3389/fonc.2022.800811)
Supplement: Supplementary file 2 [file DataSheet_2.xlsx]

## Sheet: Hybrid features
	Feature number	Training set accuracy (mean±std)	Std		Top line
0	1	0.409344	0.0442881		0.93071
1	2	0.452131	0.0337243		0.93071
2	3	0.447049	0.0389547		0.93071
3	4	0.455492	0.0478247		0.93071
4	5	0.499863	0.0462345		0.93071
5	6	0.534672	0.047103		0.93071
6	7	0.536339	0.0491051		0.93071
7	8	0.552869	0.0488225		0.93071
8	9	0.53306	0.0481614		0.93071
9	10	0.533087	0.0490374		0.93071
10	11	0.524836	0.0443109		0.93071
11	12	0.544672	0.0584136		0.93071
12	13	0.552896	0.0658503		0.93071
13	14	0.590683	0.0612912		0.93071
14	15	0.589016	0.067611		0.93071
15	16	0.585683	0.0618081		0.93071
16	17	0.598825	0.0565093		0.93071
17	18	0.590546	0.0617147		0.93071
18	19	0.603798	0.0506516		0.93071
19	20	0.580546	0.0580606		0.93071
20	21	0.634973	0.066008		0.93071
21	22	0.626749	0.0627776		0.93071
22	23	0.603743	0.0625573		0.93071
23	24	0.663197	0.0488856		0.93071
24	25	0.668115	0.054935		0.93071
25	26	0.669836	0.0562736		0.93071
26	27	0.65	0.0545381		0.93071
27	28	0.650137	0.0417549		0.93071
28	29	0.648497	0.045003		0.93071
29	30	0.658388	0.0408512		0.93071
30	31	0.658388	0.0379628		0.93071
31	32	0.661639	0.0378125		0.93071
32	33	0.665	0.0347769		0.93071
33	34	0.668361	0.0292778		0.93071
34	35	0.676503	0.0404923		0.93071
35	36	0.674891	0.0420927		0.93071
36	37	0.669945	0.0377905		0.93071
37	38	0.67653	0.0471609		0.93071
38	39	0.706202	0.0545577		0.93071
39	40	0.697978	0.0644583		0.93071
40	41	0.707869	0.0493391		0.93071
41	42	0.70623	0.0538853		0.93071
42	43	0.704536	0.046882		0.93071
43	44	0.697978	0.0475121		0.93071
44	45	0.711148	0.0473603		0.93071
45	46	0.71112	0.0508601		0.93071
46	47	0.702951	0.0481588		0.93071
47	48	0.739208	0.0488679		0.93071
48	49	0.744262	0.0313299		0.93071
49	50	0.752514	0.036122		0.93071
50	51	0.757486	0.0368042		0.93071
51	52	0.762459	0.0417365		0.93071
52	53	0.759208	0.0464375		0.93071
53	54	0.769071	0.0349252		0.93071
54	55	0.78877	0.0385609		0.93071
55	56	0.792158	0.0376209		0.93071
56	57	0.778825	0.0474031		0.93071
57	58	0.782131	0.0441243		0.93071
58	59	0.783825	0.0410342		0.93071
59	60	0.788716	0.0381006		0.93071
60	61	0.787077	0.0377663		0.93071
61	62	0.787049	0.0356704		0.93071
62	63	0.795383	0.0412632		0.93071
63	64	0.80694	0.0256351		0.93071
64	65	0.800355	0.029874		0.93071
65	66	0.805273	0.0275179		0.93071
66	67	0.803661	0.0248328		0.93071
67	68	0.803634	0.0317549		0.93071
68	69	0.798607	0.0316783		0.93071
69	70	0.806858	0.0374302		0.93071
70	71	0.806885	0.0387545		0.93071
71	72	0.820027	0.0322994		0.93071
72	73	0.816749	0.0286328		0.93071
73	74	0.831667	0.0245182		0.93071
74	75	0.816776	0.0285393		0.93071
75	76	0.816776	0.0285393		0.93071
76	77	0.821749	0.0286985		0.93071
77	78	0.823415	0.0315963		0.93071
78	79	0.828388	0.0298541		0.93071
79	80	0.830027	0.0297805		0.93071
80	81	0.828388	0.0289399		0.93071
81	82	0.828388	0.0289399		0.93071
82	83	0.828415	0.033225		0.93071
83	84	0.838279	0.037777		0.93071
84	85	0.839973	0.0295236		0.93071
85	86	0.836694	0.0324249		0.93071
86	87	0.836639	0.0227533		0.93071
87	88	0.836639	0.0291727		0.93071
88	89	0.833333	0.0261811		0.93071
89	90	0.835	0.0363533		0.93071
90	91	0.841639	0.0322953		0.93071
91	92	0.843251	0.0289011		0.93071
92	93	0.843279	0.0305938		0.93071
93	94	0.846557	0.0296299		0.93071
94	95	0.843224	0.0374089		0.93071
95	96	0.843224	0.0374089		0.93071
96	97	0.848169	0.0363211		0.93071
97	98	0.844891	0.029827		0.93071
98	99	0.839945	0.0340005		0.93071
99	100	0.838279	0.0361769		0.93071
100	101	0.839918	0.0349027		0.93071
101	102	0.843251	0.0386615		0.93071
102	103	0.846503	0.0394096		0.93071
103	104	0.848142	0.0356219		0.93071
104	105	0.848142	0.0356219		0.93071
105	106	0.851421	0.0366091		0.93071
106	107	0.851448	0.0364854		0.93071
107	108	0.853115	0.0281779		0.93071
108	109	0.859699	0.0271055		0.93071
109	110	0.861339	0.0281517		0.93071
110	111	0.859699	0.0226381		0.93071
111	112	0.854754	0.0233942		0.93071
112	113	0.856421	0.02106		0.93071
113	114	0.879481	0.0299767		0.93071
114	115	0.877842	0.0300647		0.93071
115	116	0.879508	0.0298603		0.93071
116	117	0.886066	0.0321152		0.93071
117	118	0.894344	0.0358082		0.93071
118	119	0.891038	0.0350117		0.93071
119	120	0.896011	0.0323775		0.93071
120	121	0.894399	0.0183489		0.93071
121	122	0.89765	0.027459		0.93071
122	123	0.89929	0.0261489		0.93071
123	124	0.89765	0.0232164		0.93071
124	125	0.897678	0.0206241		0.93071
125	126	0.899344	0.0226638		0.93071
126	127	0.897678	0.0206241		0.93071
127	128	0.899344	0.0226638		0.93071
128	129	0.897678	0.0193705		0.93071
129	130	0.90265	0.0201454		0.93071
130	131	0.901011	0.018051		0.93071
131	132	0.90265	0.0201454		0.93071
132	133	0.899344	0.0201532		0.93071
133	134	0.90429	0.0193121		0.93071
134	135	0.904262	0.0233309		0.93071
135	136	0.904262	0.0233309		0.93071
136	137	0.904262	0.0233309		0.93071
137	138	0.904262	0.0233309		0.93071
138	139	0.895984	0.021267		0.93071
139	140	0.894344	0.0226203		0.93071
140	141	0.894344	0.0226203		0.93071
141	142	0.896011	0.0210383		0.93071
142	143	0.892787	0.0303724		0.93071
143	144	0.896093	0.0335405		0.93071
144	145	0.892787	0.033673		0.93071
145	146	0.899399	0.0286679		0.93071
146	147	0.904317	0.0262132		0.93071
147	148	0.909262	0.0286629		0.93071
148	149	0.912596	0.0319823		0.93071
149	150	0.920847	0.0217034		0.93071
150	151	0.920874	0.0282303		0.93071
151	152	0.919235	0.0288176		0.93071
152	153	0.922514	0.0284925		0.93071
153	154	0.922486	0.0286239		0.93071
154	155	0.922486	0.0286239		0.93071
155	156	0.924126	0.0278418		0.93071
156	157	0.925765	0.0259206		0.93071
157	158	0.922459	0.0287233		0.93071
158	159	0.922459	0.0287233		0.93071
159	160	0.924098	0.0269668		0.93071
160	161	0.922432	0.0235533		0.93071
161	162	0.922432	0.0235533		0.93071
162	163	0.927404	0.0279611		0.93071
163	164	0.927404	0.0279611		0.93071
164	165	0.929071	0.0256889		0.93071
165	166	0.93071	0.026489		0.93071
166	167	0.93071	0.026489		0.93071
167	168	0.929016	0.0210807		0.93071
168	169	0.927377	0.0224632		0.93071
169	170	0.93071	0.023091		0.93071
170	171	0.929016	0.0210807		0.93071
171	172	0.929016	0.0210807		0.93071
172	173	0.929016	0.0234924		0.93071
173	174	0.92571	0.0225374		0.93071
174	175	0.922377	0.0211188		0.93071
175	176	0.92071	0.0221368		0.93071
176	177	0.92071	0.0221368		0.93071
177	178	0.919071	0.0216623		0.93071
178	179	0.92071	0.0221368		0.93071
179	180	0.922377	0.0211188		0.93071
180	181	0.922377	0.0211188		0.93071
181	182	0.922377	0.0246425		0.93071
182	183	0.922404	0.0209835		0.93071
183	184	0.924044	0.0257907		0.93071
184	185	0.924044	0.0257907		0.93071
185	186	0.922404	0.0255989		0.93071
186	187	0.922404	0.0255989		0.93071
187	188	0.922377	0.0246425		0.93071
188	189	0.920738	0.0220099		0.93071
189	190	0.922404	0.0255989		0.93071
190	191	0.924044	0.0236148		0.93071
191	192	0.92571	0.0212267		0.93071
192	193	0.924071	0.0235304		0.93071
193	194	0.922404	0.0245634		0.93071
194	195	0.917377	0.0279294		0.93071
195	196	0.917377	0.0279294		0.93071
196	197	0.919044	0.0283316		0.93071
197	198	0.919044	0.0283316		0.93071
198	199	0.919044	0.0283316		0.93071
199	200	0.919044	0.0283316		0.93071
200	201	0.915765	0.0291944		0.93071
201	202	0.915738	0.0263551		0.93071
202	203	0.91571	0.0285103		0.93071
203	204	0.91735	0.0290627		0.93071
204	205	0.920683	0.0257353		0.93071
205	206	0.920683	0.0257353		0.93071
206	207	0.922322	0.0260347		0.93071
207	208	0.922322	0.0260347		0.93071
208	209	0.930574	0.0277468		0.93071
209	210	0.927295	0.0290064		0.93071
210	211	0.925628	0.0318263		0.93071
211	212	0.927268	0.0309588		0.93071
212	213	0.927268	0.0309588		0.93071
213	214	0.927268	0.0271334		0.93071
214	215	0.925628	0.0281192		0.93071
215	216	0.925628	0.0281192		0.93071
216	217	0.923962	0.0309301		0.93071
217	218	0.923962	0.0309301		0.93071
218	219	0.923962	0.0309301		0.93071
219	220	0.923962	0.0309301		0.93071
220	221	0.923962	0.0309301		0.93071
221	222	0.923962	0.0291406		0.93071
222	223	0.928907	0.0349442		0.93071
223	224	0.928907	0.0349442		0.93071
224	225	0.928907	0.0349442		0.93071
225	226	0.928907	0.0349442		0.93071
226	227	0.928934	0.0385903		0.93071
227	228	0.92235	0.0419277		0.93071
228	229	0.92071	0.0383427		0.93071
229	230	0.92071	0.0383427		0.93071
230	231	0.92071	0.0383427		0.93071
231	232	0.92071	0.0383427		0.93071
232	233	0.92071	0.0383427		0.93071
233	234	0.925656	0.0365864		0.93071
234	235	0.925656	0.0365864		0.93071
235	236	0.924016	0.0386684		0.93071
236	237	0.927295	0.0373029		0.93071
237	238	0.927295	0.0373029		0.93071
238	239	0.927322	0.0371743		0.93071
239	240	0.925656	0.0357181		0.93071
240	241	0.924016	0.037131		0.93071
241	242	0.922377	0.0323462		0.93071
242	243	0.922377	0.0323462		0.93071
243	244	0.924016	0.0333162		0.93071
244	245	0.924016	0.0333162		0.93071
245	246	0.925683	0.0316126		0.93071
246	247	0.92735	0.030639		0.93071
247	248	0.925683	0.0316126		0.93071
248	249	0.925683	0.0316126		0.93071
249	250	0.925683	0.0289501		0.93071
250	251	0.925683	0.0289501		0.93071
251	252	0.925683	0.0289501		0.93071
252	253	0.925683	0.0289501		0.93071
253	254	0.925683	0.0289501		0.93071
254	255	0.925683	0.0289501		0.93071
255	256	0.925683	0.0289501		0.93071
256	257	0.925738	0.0224066		0.93071
257	258	0.924071	0.0236071		0.93071
258	259	0.925738	0.0258597		0.93071
259	260	0.925738	0.0258597		0.93071
260	261	0.925738	0.0258597		0.93071
261	262	0.925738	0.0258597		0.93071
262	263	0.925738	0.0258597		0.93071
263	264	0.925738	0.0258597		0.93071
264	265	0.925738	0.0258597		0.93071
265	266	0.927377	0.0236675		0.93071
266	267	0.927377	0.0236675		0.93071
267	268	0.925738	0.0258597		0.93071
268	269	0.925738	0.0258597		0.93071
269	270	0.925738	0.0258597		0.93071
270	271	0.925738	0.0258597		0.93071
271	272	0.925738	0.0258597		0.93071
272	273	0.925738	0.0258597		0.93071
273	274	0.925738	0.0258597		0.93071
274	275	0.925738	0.0258597		0.93071
275	276	0.927404	0.0210063		0.93071
276	277	0.927377	0.0210623		0.93071
277	278	0.92571	0.0211841		0.93071
278	279	0.92571	0.0211841		0.93071
279	280	0.92571	0.0211841		0.93071
280	281	0.92735	0.0235644		0.93071
281	282	0.92735	0.0235644		0.93071
282	283	0.928989	0.0266489		0.93071
283	284	0.925683	0.0248171		0.93071
284	285	0.924044	0.022448		0.93071
285	286	0.924044	0.022448		0.93071
286	287	0.924044	0.022448		0.93071
287	288	0.922377	0.0235266		0.93071
288	289	0.922377	0.0235266		0.93071
289	290	0.922377	0.0235266		0.93071
290	291	0.922377	0.0235266		0.93071
291	292	0.924016	0.0213529		0.93071
292	293	0.924016	0.0213529		0.93071
293	294	0.922377	0.0235266		0.93071
294	295	0.924016	0.0213529		0.93071
295	296	0.922377	0.0235266		0.93071
296	297	0.92735	0.0224352		0.93071
297	298	0.929044	0.0234018		0.93071
298	299	0.924098	0.019755		0.93071
299	300	0.924098	0.019755		0.93071

## Sheet: Clinical features
	Feature number	Training set accuracy (mean±std)	Training set accuracy std		Top line
0	1	0.515082	0.0737303		0.686421
1	2	0.511995	0.0903027		0.686421
2	3	0.559645	0.0515279		0.686421
3	4	0.579372	0.048159		0.686421
4	5	0.615546	0.0306414		0.686421
5	6	0.627049	0.0644063		0.686421
6	7	0.625301	0.0775471		0.686421
7	8	0.653525	0.0709221		0.686421
8	9	0.64694	0.0617756		0.686421
9	10	0.645137	0.0645505		0.686421
10	11	0.668306	0.048791		0.686421
11	12	0.67653	0.0664912		0.686421
12	13	0.684754	0.0462433		0.686421
13	14	0.673197	0.041664		0.686421
14	15	0.678142	0.0503105		0.686421
15	16	0.676393	0.0509243		0.686421
16	17	0.679727	0.0562827		0.686421
17	18	0.684699	0.0448082		0.686421
18	19	0.67806	0.0437261		0.686421
19	20	0.686421	0.0364801		0.686421
20	21	0.678115	0.038689		0.686421
21	22	0.666585	0.0447886		0.686421
22	23	0.674891	0.0445735		0.686421
23	24	0.673251	0.0449447		0.686421
24	25	0.669945	0.0391409		0.686421
25	26	0.673169	0.0430317		0.686421
26	27	0.674836	0.0397149		0.686421

## Sheet: Radiomics features
	Feature number	Training set accuracy (mean±std)	Training set accuracy std		Top line
0	1	0.391038	0.0504551		0.943934
1	2	0.442022	0.0626247		0.943934
2	3	0.448525	0.0519136		0.943934
3	4	0.456858	0.0515565		0.943934
4	5	0.488415	0.0607323		0.943934
5	6	0.540956	0.0667106		0.943934
6	7	0.544399	0.0642917		0.943934
7	8	0.552732	0.0591066		0.943934
8	9	0.554372	0.054088		0.943934
9	10	0.564208	0.0482755		0.943934
10	11	0.562514	0.0525719		0.943934
11	12	0.562486	0.0641113		0.943934
12	13	0.583962	0.0786633		0.943934
13	14	0.598962	0.0629544		0.943934
14	15	0.60224	0.0796847		0.943934
15	16	0.605574	0.0759358		0.943934
16	17	0.605492	0.0798804		0.943934
17	18	0.597186	0.0729443		0.943934
18	19	0.600492	0.0644236		0.943934
19	20	0.598825	0.0682699		0.943934
20	21	0.585683	0.0669034		0.943934
21	22	0.589044	0.0711579		0.943934
22	23	0.597158	0.0698484		0.943934
23	24	0.593825	0.0765007		0.943934
24	25	0.59377	0.0799893		0.943934
25	26	0.588907	0.0734607		0.943934
26	27	0.595492	0.0742595		0.943934
27	28	0.590519	0.0760738		0.943934
28	29	0.600437	0.0731234		0.943934
29	30	0.638443	0.085261		0.943934
30	31	0.643306	0.0899257		0.943934
31	32	0.653306	0.0789749		0.943934
32	33	0.656557	0.0790348		0.943934
33	34	0.669754	0.0812928		0.943934
34	35	0.654863	0.0851264		0.943934
35	36	0.668279	0.0650149		0.943934
36	37	0.65347	0.0767463		0.943934
37	38	0.659918	0.0863793		0.943934
38	39	0.659781	0.0775172		0.943934
39	40	0.658142	0.079388		0.943934
40	41	0.651585	0.0740835		0.943934
41	42	0.673005	0.0739314		0.943934
42	43	0.67959	0.0749754		0.943934
43	44	0.679563	0.0769325		0.943934
44	45	0.694536	0.0819331		0.943934
45	46	0.709372	0.0697038		0.943934
46	47	0.694508	0.0681729		0.943934
47	48	0.712678	0.0718019		0.943934
48	49	0.709344	0.066098		0.943934
49	50	0.719262	0.0740028		0.943934
50	51	0.717596	0.0713126		0.943934
51	52	0.716038	0.0671559		0.943934
52	53	0.720984	0.0695595		0.943934
53	54	0.716038	0.0684647		0.943934
54	55	0.72265	0.0736731		0.943934
55	56	0.714399	0.0647217		0.943934
56	57	0.720984	0.0579049		0.943934
57	58	0.720984	0.0579049		0.943934
58	59	0.721011	0.0595499		0.943934
59	60	0.717705	0.0632703		0.943934
60	61	0.725902	0.0671244		0.943934
61	62	0.722705	0.0686333		0.943934
62	63	0.74082	0.0636246		0.943934
63	64	0.754016	0.0611103		0.943934
64	65	0.763962	0.0573927		0.943934
65	66	0.763962	0.0588728		0.943934
66	67	0.767322	0.0510691		0.943934
67	68	0.775519	0.0537442		0.943934
68	69	0.777131	0.0554366		0.943934
69	70	0.773852	0.0596008		0.943934
70	71	0.77224	0.0526068		0.943934
71	72	0.777077	0.0585745		0.943934
72	73	0.780355	0.0572273		0.943934
73	74	0.780355	0.057695		0.943934
74	75	0.785355	0.0645702		0.943934
75	76	0.793607	0.0663069		0.943934
76	77	0.795246	0.0616026		0.943934
77	78	0.790191	0.0609951		0.943934
78	79	0.800246	0.0459235		0.943934
79	80	0.796995	0.0540835		0.943934
80	81	0.801885	0.050139		0.943934
81	82	0.79694	0.0543121		0.943934
82	83	0.828224	0.0488237		0.943934
83	84	0.824891	0.0516906		0.943934
84	85	0.826585	0.0504687		0.943934
85	86	0.828197	0.0495045		0.943934
86	87	0.829891	0.0519436		0.943934
87	88	0.831585	0.0460932		0.943934
88	89	0.831585	0.0449119		0.943934
89	90	0.826639	0.0468676		0.943934
90	91	0.826639	0.0451346		0.943934
91	92	0.833224	0.0402785		0.943934
92	93	0.834863	0.0413474		0.943934
93	94	0.833224	0.0402785		0.943934
94	95	0.833251	0.033597		0.943934
95	96	0.836557	0.035859		0.943934
96	97	0.834918	0.0347011		0.943934
97	98	0.836557	0.0335354		0.943934
98	99	0.834918	0.029693		0.943934
99	100	0.836585	0.0290833		0.943934
100	101	0.836557	0.0273895		0.943934
101	102	0.834891	0.0299507		0.943934
102	103	0.829973	0.0306318		0.943934
103	104	0.838224	0.0266248		0.943934
104	105	0.838224	0.0266248		0.943934
105	106	0.838169	0.0248964		0.943934
106	107	0.839863	0.0324361		0.943934
107	108	0.841475	0.0263835		0.943934
108	109	0.844781	0.0273621		0.943934
109	110	0.843142	0.0301787		0.943934
110	111	0.844836	0.0271097		0.943934
111	112	0.844836	0.0271097		0.943934
112	113	0.846503	0.0258427		0.943934
113	114	0.844863	0.026949		0.943934
114	115	0.84653	0.0257075		0.943934
115	116	0.854863	0.0335155		0.943934
116	117	0.85653	0.0368008		0.943934
117	118	0.856503	0.0329522		0.943934
118	119	0.864672	0.0322918		0.943934
119	120	0.866339	0.0319195		0.943934
120	121	0.866421	0.0315387		0.943934
121	122	0.882869	0.0249581		0.943934
122	123	0.882869	0.0280027		0.943934
123	124	0.88123	0.0292283		0.943934
124	125	0.879563	0.0244934		0.943934
125	126	0.87959	0.0294162		0.943934
126	127	0.881257	0.0351586		0.943934
127	128	0.881257	0.0351586		0.943934
128	129	0.877951	0.0377931		0.943934
129	130	0.871393	0.0414685		0.943934
130	131	0.881284	0.0309599		0.943934
131	132	0.889481	0.0330523		0.943934
132	133	0.889481	0.0330523		0.943934
133	134	0.89112	0.0340074		0.943934
134	135	0.892787	0.0322898		0.943934
135	136	0.897732	0.0291283		0.943934
136	137	0.899399	0.0306035		0.943934
137	138	0.90429	0.0254031		0.943934
138	139	0.906011	0.0330009		0.943934
139	140	0.90765	0.0331499		0.943934
140	141	0.901038	0.0304467		0.943934
141	142	0.899372	0.0280855		0.943934
142	143	0.899372	0.0280855		0.943934
143	144	0.90265	0.0281588		0.943934
144	145	0.90265	0.0281588		0.943934
145	146	0.899317	0.0336572		0.943934
146	147	0.899317	0.0336572		0.943934
147	148	0.900984	0.0306246		0.943934
148	149	0.904344	0.0311615		0.943934
149	150	0.906011	0.0313299		0.943934
150	151	0.906011	0.0338855		0.943934
151	152	0.90765	0.0348114		0.943934
152	153	0.905984	0.0347387		0.943934
153	154	0.906011	0.0313299		0.943934
154	155	0.907678	0.0295874		0.943934
155	156	0.910929	0.0323565		0.943934
156	157	0.90929	0.0315292		0.943934
157	158	0.91265	0.0302337		0.943934
158	159	0.912623	0.028364		0.943934
159	160	0.912623	0.028364		0.943934
160	161	0.909317	0.0266369		0.943934
161	162	0.907678	0.0265544		0.943934
162	163	0.907678	0.0255222		0.943934
163	164	0.904372	0.0272121		0.943934
164	165	0.902732	0.0287644		0.943934
165	166	0.904399	0.0280665		0.943934
166	167	0.902732	0.0287644		0.943934
167	168	0.907678	0.0346108		0.943934
168	169	0.907678	0.0346108		0.943934
169	170	0.906038	0.0328732		0.943934
170	171	0.909344	0.0337899		0.943934
171	172	0.907678	0.0346108		0.943934
172	173	0.91265	0.0366862		0.943934
173	174	0.91429	0.0350209		0.943934
174	175	0.915929	0.0339915		0.943934
175	176	0.915929	0.0339915		0.943934
176	177	0.914262	0.0335024		0.943934
177	178	0.914262	0.0335024		0.943934
178	179	0.914262	0.0335024		0.943934
179	180	0.914262	0.0335024		0.943934
180	181	0.914262	0.0310026		0.943934
181	182	0.914262	0.0310026		0.943934
182	183	0.915902	0.0332447		0.943934
183	184	0.914235	0.0343979		0.943934
184	185	0.912596	0.0321513		0.943934
185	186	0.917514	0.0338175		0.943934
186	187	0.914235	0.0319683		0.943934
187	188	0.91918	0.0333474		0.943934
188	189	0.925792	0.0330784		0.943934
189	190	0.924126	0.0339324		0.943934
190	191	0.925792	0.0339344		0.943934
191	192	0.925792	0.0339344		0.943934
192	193	0.924126	0.0339324		0.943934
193	194	0.924126	0.0339324		0.943934
194	195	0.929044	0.0330782		0.943934
195	196	0.929044	0.0330782		0.943934
196	197	0.929044	0.0330782		0.943934
197	198	0.929044	0.0330782		0.943934
198	199	0.927377	0.0356586		0.943934
199	200	0.929044	0.0330782		0.943934
200	201	0.929044	0.0330782		0.943934
201	202	0.929044	0.0330782		0.943934
202	203	0.924098	0.0398849		0.943934
203	204	0.919098	0.0394561		0.943934
204	205	0.919098	0.0394561		0.943934
205	206	0.919098	0.0394561		0.943934
206	207	0.920765	0.0375102		0.943934
207	208	0.925765	0.0338613		0.943934
208	209	0.924071	0.0339965		0.943934
209	210	0.925765	0.0338613		0.943934
210	211	0.924126	0.0329943		0.943934
211	212	0.925765	0.0338613		0.943934
212	213	0.925792	0.0321436		0.943934
213	214	0.927459	0.0345609		0.943934
214	215	0.927459	0.0345609		0.943934
215	216	0.92582	0.0337942		0.943934
216	217	0.930765	0.0334298		0.943934
217	218	0.930765	0.0334298		0.943934
218	219	0.929098	0.0264306		0.943934
219	220	0.929098	0.0264306		0.943934
220	221	0.932377	0.027866		0.943934
221	222	0.934044	0.0319044		0.943934
222	223	0.93571	0.0306045		0.943934
223	224	0.93571	0.0306045		0.943934
224	225	0.93571	0.0306045		0.943934
225	226	0.939016	0.0311163		0.943934
226	227	0.939016	0.0311163		0.943934
227	228	0.93735	0.0318146		0.943934
228	229	0.934044	0.0311378		0.943934
229	230	0.932404	0.0297489		0.943934
230	231	0.932404	0.0297489		0.943934
231	232	0.932404	0.0323457		0.943934
232	233	0.934071	0.0319184		0.943934
233	234	0.932432	0.0305664		0.943934
234	235	0.932432	0.0305664		0.943934
235	236	0.934071	0.0273868		0.943934
236	237	0.934071	0.0273868		0.943934
237	238	0.93571	0.0287948		0.943934
238	239	0.93571	0.0287948		0.943934
239	240	0.93735	0.0272327		0.943934
240	241	0.93735	0.0272327		0.943934
241	242	0.93735	0.0272327		0.943934
242	243	0.938989	0.0243921		0.943934
243	244	0.938989	0.0243921		0.943934
244	245	0.942322	0.0286097		0.943934
245	246	0.942322	0.0286097		0.943934
246	247	0.942322	0.0286097		0.943934
247	248	0.940656	0.027611		0.943934
248	249	0.940656	0.027611		0.943934
249	250	0.938989	0.025399		0.943934
250	251	0.938989	0.025399		0.943934
251	252	0.940628	0.0245069		0.943934
252	253	0.940628	0.0245069		0.943934
253	254	0.940628	0.0245069		0.943934
254	255	0.940628	0.0245069		0.943934
255	256	0.940628	0.0245069		0.943934
256	257	0.940628	0.0245069		0.943934
257	258	0.933989	0.0244325		0.943934
258	259	0.933989	0.0244325		0.943934
259	260	0.935628	0.0249513		0.943934
260	261	0.935628	0.0249513		0.943934
261	262	0.935628	0.0249513		0.943934
262	263	0.935628	0.0249513		0.943934
263	264	0.933989	0.0244325		0.943934
264	265	0.933989	0.0244325		0.943934
265	266	0.935656	0.023753		0.943934
266	267	0.935656	0.023753		0.943934
267	268	0.935656	0.023753		0.943934
268	269	0.935656	0.023753		0.943934
269	270	0.940574	0.0198381		0.943934
270	271	0.938934	0.0181768		0.943934
271	272	0.940574	0.0198381		0.943934
272	273	0.94224	0.0224839		0.943934
273	274	0.94224	0.0224839		0.943934
274	275	0.943907	0.0223794		0.943934
275	276	0.943907	0.0223794		0.943934
276	277	0.940601	0.0223961		0.943934
277	278	0.943907	0.0223794		0.943934
278	279	0.943907	0.0223794		0.943934
279	280	0.943907	0.0223794		0.943934
280	281	0.943934	0.0267279		0.943934
281	282	0.942268	0.0257606		0.943934
282	283	0.942268	0.0257606		0.943934
283	284	0.942268	0.0257606		0.943934
284	285	0.942268	0.0257606		0.943934
285	286	0.942268	0.0257606		0.943934
286	287	0.940628	0.0235001		0.943934
287	288	0.940628	0.0235001		0.943934
288	289	0.940628	0.0235001		0.943934
289	290	0.942295	0.0246677		0.943934
290	291	0.940628	0.0235001		0.943934
291	292	0.938989	0.0221197		0.943934
292	293	0.938989	0.0221197		0.943934
293	294	0.938989	0.0221197		0.943934
294	295	0.937322	0.025275		0.943934
295	296	0.935683	0.0237699		0.943934
296	297	0.940628	0.0222868		0.943934
297	298	0.938989	0.0208261		0.943934
298	299	0.93735	0.0229482		0.943934
299	300	0.943907	0.0296155		0.943934
300	301	0.943907	0.0296155		0.943934
301	302	0.943907	0.0296155		0.943934
302	303	0.943907	0.0296155		0.943934
303	304	0.942268	0.0314022		0.943934
304	305	0.943907	0.0296155		0.943934
305	306	0.943907	0.0296155		0.943934
306	307	0.943907	0.0296155		0.943934
307	308	0.943907	0.0296155		0.943934
308	309	0.943907	0.0296155		0.943934
309	310	0.940601	0.0331125		0.943934
310	311	0.940574	0.0314963		0.943934
311	312	0.940574	0.0314963		0.943934
312	313	0.94224	0.03151		0.943934
313	314	0.94224	0.03151		0.943934
314	315	0.94224	0.03151		0.943934
315	316	0.94224	0.03151		0.943934
316	317	0.94224	0.03151		0.943934
317	318	0.94224	0.03151		0.943934
318	319	0.94224	0.03151		0.943934
319	320	0.94224	0.03151		0.943934
320	321	0.940574	0.0314963		0.943934
321	322	0.940546	0.0279625		0.943934
322	323	0.938907	0.0296632		0.943934
323	324	0.938907	0.0296632		0.943934
324	325	0.93724	0.0312896		0.943934
325	326	0.93724	0.0312896		0.943934
326	327	0.93724	0.0312896		0.943934
327	328	0.93724	0.0312896		0.943934
328	329	0.935601	0.0300825		0.943934
329	330	0.937268	0.0284831		0.943934
330	331	0.938907	0.031423		0.943934
331	332	0.938907	0.031423		0.943934
332	333	0.938907	0.031423		0.943934
333	334	0.938907	0.031423		0.943934
334	335	0.940574	0.0306311		0.943934
335	336	0.938907	0.031423		0.943934
336	337	0.938907	0.0331438		0.943934
337	338	0.938907	0.0331438		0.943934
338	339	0.940574	0.031525		0.943934
339	340	0.940574	0.031525		0.943934
340	341	0.94224	0.029725		0.943934
341	342	0.94224	0.029725		0.943934
342	343	0.940574	0.031525		0.943934
343	344	0.937213	0.033891		0.943934
344	345	0.93888	0.0323968		0.943934
345	346	0.94388	0.0268831		0.943934
346	347	0.942213	0.0279796		0.943934
347	348	0.942213	0.0279796		0.943934
348	349	0.942213	0.0279796		0.943934
349	350	0.942213	0.0279796		0.943934
350	351	0.940546	0.0298833		0.943934
351	352	0.940546	0.0298833		0.943934
352	353	0.940546	0.0298833		0.943934
353	354	0.940546	0.0298833		0.943934
354	355	0.940546	0.0298833		0.943934
355	356	0.937213	0.0369758		0.943934
356	357	0.937213	0.0369758		0.943934
357	358	0.937213	0.0369758		0.943934
358	359	0.93888	0.0340155		0.943934
359	360	0.93724	0.0353495		0.943934
360	361	0.938852	0.0348912		0.943934
361	362	0.938852	0.0348912		0.943934
362	363	0.940519	0.03336		0.943934
363	364	0.93888	0.0340155		0.943934
364	365	0.937213	0.0354414		0.943934
365	366	0.937213	0.0354414		0.943934
366	367	0.937213	0.0354414		0.943934
367	368	0.937213	0.0354414		0.943934
368	369	0.937213	0.0354414		0.943934
369	370	0.940492	0.0357886		0.943934
370	371	0.942158	0.033396		0.943934
371	372	0.942158	0.033396		0.943934
372	373	0.942158	0.033396		0.943934
373	374	0.942158	0.033396		0.943934
374	375	0.942158	0.033396		0.943934
375	376	0.942158	0.033396		0.943934
376	377	0.942158	0.033396		0.943934
377	378	0.942158	0.033396		0.943934
378	379	0.942158	0.033396		0.943934
379	380	0.942158	0.033396		0.943934
380	381	0.942158	0.033396		0.943934
381	382	0.942158	0.033396		0.943934
382	383	0.940492	0.0357886		0.943934
383	384	0.942158	0.033396		0.943934
384	385	0.942158	0.033396		0.943934
385	386	0.942158	0.033396		0.943934
386	387	0.942158	0.033396		0.943934
387	388	0.942158	0.033396		0.943934
388	389	0.942158	0.033396		0.943934
389	390	0.942158	0.033396		0.943934
390	391	0.942158	0.033396		0.943934
391	392	0.942158	0.033396		0.943934
392	393	0.942158	0.033396		0.943934
393	394	0.942158	0.033396		0.943934
394	395	0.942158	0.033396		0.943934
395	396	0.940519	0.0349082		0.943934
396	397	0.940546	0.0298228		0.943934
397	398	0.942186	0.0307777		0.943934
398	399	0.942213	0.0288929		0.943934
399	400	0.940546	0.0298228		0.943934
