# Supplementary material for: A Multi-Classification Model for Predicting the Invasiveness of Lung Adenocarcinoma Presenting as Pure Ground-Glass Nodules
Source: Front Oncol. 2022 Apr 28;12:800811. doi: 10.3389/fonc.2022.800811 (PMC9096139; doi:10.3389/fonc.2022.800811)
Supplement: Supplementary file 3 [file DataSheet_3.xlsx]

## Sheet: Feature_set
Ordering	Feature name					Feature weight coefficient
1	wavelet-HLL_firstorder_Minimum					0.567782
2	wavelet-HLL_ngtdm_Busyness					0.542185
3	square_firstorder_Kurtosis					0.476224
4	wavelet-HHH_glszm_GrayLevelNonUniformity					0.433468
5	wavelet-LLL_gldm_DependenceVariance					0.428643
6	wavelet-LLL_glszm_SmallAreaLowGrayLevelEmphasis					0.385982
7	wavelet-HHH_glszm_ZoneEntropy					0.38132
8	original_firstorder_Minimum					0.366564
9	wavelet-HLL_gldm_DependenceNonUniformityNormalized					0.365393
10	squareroot_firstorder_Median					0.364072
11	square_firstorder_Variance					0.360204
12	wavelet-HHL_firstorder_Skewness					0.35979
13	wavelet-LHL_gldm_DependenceNonUniformityNormalized					0.353709
14	exponential_firstorder_Skewness					0.351478
15	wavelet-HHL_glszm_SizeZoneNonUniformity					0.347359
16	wavelet-HLH_glrlm_ShortRunLowGrayLevelEmphasis					0.33807
17	wavelet-LHL_gldm_DependenceVariance					0.334779
18	wavelet-HLH_gldm_SmallDependenceHighGrayLevelEmphasis					0.333598
19	lbp-2D_firstorder_Skewness					0.319541
20	wavelet-HHL_glszm_ZoneEntropy					0.316132
21	wavelet-HHL_glcm_ClusterShade					0.312989
22	wavelet-HLH_glrlm_ShortRunEmphasis					0.312696
23	clinical short-axis diameter					0.3119
24	wavelet-LHL_firstorder_InterquartileRange					0.303142
25	wavelet-LLL_glszm_ZonePercentage					0.300235
26	wavelet-LHL_firstorder_RobustMeanAbsoluteDeviation					0.296838
27	logarithm_firstorder_Median					0.296412
28	wavelet-HLL_gldm_DependenceEntropy					0.294326
29	wavelet-HLL_glszm_SizeZoneNonUniformityNormalized					0.294065
30	wavelet-HHL_gldm_DependenceNonUniformityNormalized					0.294025
31	wavelet-HLL_firstorder_Skewness					0.292769
32	gradient_firstorder_Minimum					0.290702
33	wavelet-LHL_firstorder_RootMeanSquared					0.29038
34	exponential_firstorder_Minimum					0.284553
35	wavelet-LHL_gldm_SmallDependenceHighGrayLevelEmphasis					0.283195
36	wavelet-LLL_glszm_GrayLevelNonUniformity					0.279513
37	wavelet-LHL_glszm_SmallAreaLowGrayLevelEmphasis					0.278329
38	lbp-2D_firstorder_InterquartileRange					0.276819
39	original_firstorder_Maximum					0.269727
40	original_shape_Maximum2DDiameterSlice					0.26946
41	wavelet-HLH_firstorder_Minimum					0.269209
42	wavelet-HLH_firstorder_Maximum					0.268132
43	wavelet-HHL_glrlm_ShortRunLowGrayLevelEmphasis					0.266064
44	wavelet-HHL_firstorder_Median					0.265958
45	wavelet-LLL_firstorder_Maximum					0.265028
46	wavelet-HLH_glrlm_ShortRunHighGrayLevelEmphasis					0.264123
47	wavelet-LHH_glszm_SizeZoneNonUniformity					0.264109
48	wavelet-LHH_firstorder_90Percentile					0.263751
49	wavelet-LHH_glszm_GrayLevelNonUniformity					0.261253
50	wavelet-LHH_gldm_SmallDependenceHighGrayLevelEmphasis					0.257746
51	lbp-2D_firstorder_Median					0.257144
52	wavelet-LLH_firstorder_InterquartileRange					0.256336
53	wavelet-HLH_firstorder_RootMeanSquared					0.253754
54	wavelet-LLL_glrlm_ShortRunHighGrayLevelEmphasis					0.25258
55	wavelet-HHH_glcm_MaximumProbability					0.252298
56	wavelet-LLL_glcm_MaximumProbability					0.249873
57	wavelet-HHL_firstorder_10Percentile					0.248985
58	squareroot_firstorder_90Percentile					0.248753
59	wavelet-HHL_gldm_SmallDependenceLowGrayLevelEmphasis					0.248344
60	wavelet-HLL_firstorder_Mean					0.248336
61	wavelet-HLH_glrlm_RunLengthNonUniformityNormalized					0.248016
62	wavelet-HHL_glszm_SizeZoneNonUniformityNormalized					0.247681
63	wavelet-LLL_firstorder_InterquartileRange					0.246737
64	wavelet-LLH_glszm_SizeZoneNonUniformityNormalized					0.245287
65	wavelet-LHL_glcm_ClusterProminence					0.243384
66	square_firstorder_10Percentile					0.241033
67	wavelet-LHH_firstorder_Kurtosis					0.241026
68	wavelet-LLL_glrlm_ShortRunEmphasis					0.238909
69	original_firstorder_Median					0.238658
70	wavelet-HHH_glrlm_ShortRunHighGrayLevelEmphasis					0.238036
71	original_glcm_MaximumProbability					0.237039
72	logarithm_glcm_MaximumProbability					0.237039
73	squareroot_glcm_MaximumProbability					0.237039
74	wavelet-HHL_firstorder_Variance					0.235694
75	squareroot_firstorder_InterquartileRange					0.234623
76	wavelet-LLL_glszm_SmallAreaHighGrayLevelEmphasis					0.233628
77	wavelet-LHH_glszm_ZoneEntropy					0.23354
78	wavelet-HLL_glrlm_ShortRunHighGrayLevelEmphasis					0.231666
79	wavelet-HLL_firstorder_Range					0.231246
80	wavelet-LHH_gldm_DependenceEntropy					0.230105
81	wavelet-LLL_firstorder_RobustMeanAbsoluteDeviation					0.227622
82	wavelet-LLL_firstorder_Skewness					0.227344
83	wavelet-LLL_glszm_SizeZoneNonUniformityNormalized					0.226031
84	original_shape_Sphericity					0.224577
85	wavelet-LLL_gldm_SmallDependenceLowGrayLevelEmphasis					0.223363
86	logarithm_firstorder_90Percentile					0.221631
87	wavelet-HLH_firstorder_Variance					0.219872
88	wavelet-LHL_gldm_SmallDependenceEmphasis					0.218701
89	wavelet-LHL_gldm_SmallDependenceLowGrayLevelEmphasis					0.217931
90	lbp-2D_firstorder_MeanAbsoluteDeviation					0.216784
91	wavelet-HHL_gldm_DependenceVariance					0.215015
92	exponential_firstorder_Kurtosis					0.214857
93	wavelet-LLH_firstorder_10Percentile					0.214541
94	wavelet-LLH_firstorder_Kurtosis					0.213598
95	wavelet-HLL_firstorder_Energy					0.212955
96	wavelet-HLL_firstorder_TotalEnergy					0.212955
97	wavelet-LHH_glcm_MaximumProbability					0.210442
98	wavelet-HHL_glszm_GrayLevelNonUniformity					0.209661
99	wavelet-LHL_glcm_MaximumProbability					0.208791
100	wavelet-HHL_glrlm_GrayLevelVariance					0.201243
101	wavelet-HHL_glrlm_GrayLevelNonUniformityNormalized					0.201242
102	wavelet-LLH_firstorder_Maximum					0.200833
103	wavelet-HLL_glcm_Imc2					0.199417
104	wavelet-HHH_firstorder_90Percentile					0.19909
105	wavelet-LLH_glcm_MaximumProbability					0.196553
106	wavelet-LLH_firstorder_90Percentile					0.195774
107	wavelet-HHH_ngtdm_Complexity					0.19476
108	wavelet-LHL_glcm_ClusterShade					0.193756
109	wavelet-LLL_firstorder_MeanAbsoluteDeviation					0.192408
110	wavelet-HHH_firstorder_Skewness					0.192049
111	wavelet-LHH_glcm_ClusterShade					0.189884
112	wavelet-HLL_gldm_DependenceVariance					0.189721
113	gradient_firstorder_10Percentile					0.188969
114	wavelet-HHH_gldm_SmallDependenceHighGrayLevelEmphasis					0.187618
115	wavelet-HLL_glcm_Imc1					0.187185
116	wavelet-HLH_ngtdm_Complexity					0.18679
117	wavelet-HLL_glszm_ZoneEntropy					0.186
118	square_firstorder_Maximum					0.185496
119	wavelet-HLL_glrlm_HighGrayLevelRunEmphasis					0.185382
120	wavelet-HLL_glrlm_LowGrayLevelRunEmphasis					0.185382
121	wavelet-LLL_glcm_ClusterTendency					0.185313
122	wavelet-HHH_ngtdm_Contrast					0.185144
123	wavelet-LHH_glrlm_RunVariance					0.184158
124	wavelet-HHH_firstorder_Kurtosis					0.184013
125	wavelet-LHH_firstorder_Mean					0.183947
126	square_firstorder_Range					0.183558
127	lbp-2D_firstorder_Variance					0.183492
128	wavelet-HLL_firstorder_InterquartileRange					0.182326
129	original_shape_Elongation					0.182104
130	wavelet-LLL_firstorder_90Percentile					0.181935
131	wavelet-HHH_firstorder_Mean					0.181821
132	wavelet-LHL_firstorder_Maximum					0.179423
133	wavelet-HHL_glcm_Imc2					0.179372
134	wavelet-LHH_firstorder_Skewness					0.178939
135	wavelet-LLL_glcm_Correlation					0.178889
136	wavelet-LLH_glcm_Imc1					0.178874
137	wavelet-LLH_firstorder_Mean					0.178445
138	square_firstorder_InterquartileRange					0.178286
139	wavelet-HLH_glszm_ZoneEntropy					0.178243
140	wavelet-LHL_glszm_SizeZoneNonUniformityNormalized					0.178199
141	wavelet-HLH_gldm_SmallDependenceLowGrayLevelEmphasis					0.177344
142	wavelet-HHL_firstorder_Maximum					0.176732
143	wavelet-HHH_gldm_DependenceEntropy					0.176726
144	wavelet-HLH_ngtdm_Contrast					0.17648
145	wavelet-LLL_firstorder_10Percentile					0.175664
146	wavelet-LLL_glszm_GrayLevelNonUniformityNormalized					0.175508
147	wavelet-LLL_glszm_GrayLevelVariance					0.175508
148	wavelet-HLH_glszm_SizeZoneNonUniformityNormalized					0.174709
149	wavelet-HLH_gldm_DependenceEntropy					0.173636
150	wavelet-HLL_glrlm_RunVariance					0.173102
151	wavelet-LLL_firstorder_Range					0.172594
152	wavelet-HHH_glrlm_RunVariance					0.171298
153	gradient_firstorder_Skewness					0.171212
154	wavelet-LLH_glszm_SmallAreaHighGrayLevelEmphasis					0.171202
155	wavelet-LHL_firstorder_Median					0.169979
156	wavelet-LHH_glrlm_LongRunHighGrayLevelEmphasis					0.169377
157	wavelet-HHH_glrlm_LongRunHighGrayLevelEmphasis					0.16882
158	wavelet-LLL_gldm_DependenceEntropy					0.167065
159	wavelet-LLH_gldm_SmallDependenceHighGrayLevelEmphasis					0.163664
160	wavelet-HLL_glszm_LargeAreaLowGrayLevelEmphasis					0.162462
161	wavelet-HLL_glszm_SizeZoneNonUniformity					0.162242
162	wavelet-LLL_gldm_SmallDependenceEmphasis					0.161393
163	gradient_firstorder_Median					0.16025
164	original_shape_LeastAxisLength					0.159859
165	wavelet-LLH_firstorder_TotalEnergy					0.158248
166	wavelet-LLH_firstorder_Energy					0.158248
